# Supplementary material for: Two-in-One Hybrid Sensor Based on PV4D4/AgAu/TiO2 Structure for Carbon Dioxide and Hydrogen Gas Detection in Biomedical and Industrial Fields
Source: Biosensors (Basel). 2025 Dec 22;16(1):5. doi: 10.3390/bios16010005 (PMC12838770; doi:10.3390/bios16010005)
Supplement: Supplementary file 1 [file biosensors-16-00005-s001.zip]

Archive with 1 entries (1 files):
- biosensors-3974143-supplementary.pdf
